# Supplementary material for: Application of Rice Husk-Derived SBA-15 Bifunctionalized with C18 and Sulfonic Groups for Solid-Phase Extraction of Tropane, Pyrrolizidine, and Opium Alkaloids in Gluten-Free Bread
Source: Foods. 2025 Mar 26;14(7):1156. doi: 10.3390/foods14071156 (PMC11988533; doi:10.3390/foods14071156)
Supplement: Supplementary file 1 [file foods-14-01156-s001.zip]

Archive with 1 entries (1 files):
- foods-3528571-supplementary.pdf
